# Supplementary material for: Midlife weight gain is a risk factor for obesity-related cancer
Source: Br J Cancer. 2018 Jun 13;118(12):1665–71. doi: 10.1038/s41416-018-0106-x (PMC6008441; doi:10.1038/s41416-018-0106-x)
Supplement: Supplementary file 1 — Supplemental Table [file 41416_2018_106_MOESM1_ESM.xlsx]

## Sheet: Sheet1
Supplemental Table 1. Risk of obesity-related cancers according to combined effects of weight change and impaired fasting glucose or type 2 diabetes
Weight changeb/ IFG or DM	N	PY	Cases	I/1000 py	HR (95% CI)a
All subjects
Weight loss or weight stable/ No IFG-DM	1829	29293	145	4.95	1
Weight gain/ No IFG-DM	894	13195	71	5.38	1.22 (0.92, 1.63)
Weight loss or weight stable/ IFG-DM	686	10238	48	4.69	0.96 (0.69, 1.34)
Weight gain/ IFG-DM	441	5986	46	7.68	1.64 (1.17, 2.28)
Men
Weight loss or weight stable/ No IFG-DM	840	13587	55	4.05	1
Weight gain/ No IFG-DM	307	4558	16	3.51	1.06 (0.61, 1.86)
Weight loss or weight stable/ IFG-DM	473	6896	31	4.5	1.07 (0.69, 1.66)
Weight gain/ IFG-DM	223	3009	18	5.98	1.60 (0.94, 2.73)
Women
Weight loss or weight stable/ No IFG-DM	989	15706	90	5.73	1
Weight gain/ No IFG-DM	587	8636	55	6.37	1.24 (0.88, 1.74)
Weight loss or weight stable/ IFG-DM	213	3342	17	5.09	0.81 (0.48, 1.37)
Weight gain/ IFG-DM	218	2977	28	9.41	1.67 (1.09, 2.55)
Abbreviations: CI=confidence interval; HR= hazards ratio; IFG-DM= impaired fasting glucose or type 2 diabetes mellitus; I/1000 py= incidence of cancer cases per 1000 person-years.
a Adjusted for sex (for all subjects model), age, average adult height, education, cigarettes/day, alcohol intake and physical activity.
b Weight loss = loss of 0.45 kg or more per year; weight gain = gain of 0.45 kg or more per year; weight stable = loss or gain of less than 0.45 kg per year.
